# Supplementary material for: The Prognostic Significance of Neutrophil-to-Lymphocyte Ratio in Head and Neck Cancer Patients Treated with Radiotherapy
Source: J Clin Med. 2018 Dec 3;7(12):512. doi: 10.3390/jcm7120512 (PMC6306798; doi:10.3390/jcm7120512)
Supplement: Supplementary file 1 [file jcm-07-00512-s001.zip]

Archive with 2 entries (2 files):
- Supplement figure 1.tif
- Supplement figure 2.tif
